# Supplementary material for: Gastrointestinal and Intra-Abdominal Mucormycosis in Non-Haematological Patients—A Comprehensive Review
Source: J Fungi (Basel). 2025 Apr 9;11(4):298. doi: 10.3390/jof11040298 (PMC12028458; doi:10.3390/jof11040298)
Supplement: Supplementary file 1 [file jof-11-00298-s001.zip]

Archive with 1 entries (1 files):
- jof-3534399-supplementary.pdf
